# Supplementary material for: Towards 90-90: Findings after two years of the HPTN 071 (PopART) cluster-randomized trial of a universal testing-and-treatment intervention in Zambia
Source: PLoS One. 2018 Aug 10;13(8):e0197904. doi: 10.1371/journal.pone.0197904 (PMC6086421; doi:10.1371/journal.pone.0197904)
Supplement: S1 Data — (XLSX) [file pone.0197904.s005.xlsx]

## Sheet: Sheet1
gender	community	agegroup	rd2_residents	prop_hh_enumerated	enumerated	consent_participate	participated	know_hivstatus_pre_r2	hivpos_nd	hivpos_srpos_never_reg	hivpos_srpos_ever_reg_not_art	self_report_hivpos	tested_for_hiv	tested_hiv_negative_3M	know_hivstatus	tested_hivpos	known_hivpos	on_art_baseline	known_hivpos_resident_end_round2	on_art_end_round2
1	1	0	5	0.949	489	299	291	36	3	0	0	2	229	3	234	3	5	2	5	5
1	1	1	0	0.949	14	6	5	2	0	0	0	1	2	1	4	0	1	1	1	1
1	1	1	1	0.949	2	0	0	0	0	0	0	0	0	0	0	0	0	0	0	0
1	1	1	2	0.949	1	1	0	0	0	0	0	0	0	0	0	0	0	0	0	0
1	1	1	3	0.949	106	90	85	85	0	0	0	0	69	2	71	0	0	0	0	0
1	1	1	4	0.949	48	31	30	6	0	0	0	1	22	1	24	0	1	1	1	1
1	1	1	5	0.949	402	318	314	85	1	1	0	2	256	10	268	1	3	1	3	2
1	1	2	0	0.949	90	48	48	13	0	0	0	1	36	5	42	0	1	1	1	1
1	1	2	1	0.949	2	2	2	2	0	0	0	2	0	0	2	0	2	2	1	1
1	1	2	2	0.949	1	1	1	1	0	0	0	1	0	0	1	0	1	1	1	1
1	1	2	3	0.949	424	315	301	300	0	0	0	1	237	11	249	0	1	1	1	1
1	1	2	4	0.949	244	155	145	51	1	0	0	0	94	14	108	1	1	0	1	1
1	1	2	5	0.949	509	415	409	157	7	0	0	0	337	19	356	7	7	0	4	3
1	1	3	0	0.949	60	20	20	8	1	0	0	0	16	0	16	1	1	0	0	0
1	1	3	1	0.949	8	6	5	5	0	1	1	5	0	0	5	0	5	3	4	3
1	1	3	2	0.949	6	4	3	3	0	2	0	3	0	0	3	0	3	1	3	1
1	1	3	3	0.949	205	137	132	132	1	1	0	2	99	2	103	1	3	1	2	1
1	1	3	4	0.949	195	107	96	37	2	0	0	0	56	3	59	2	2	0	2	2
1	1	3	5	0.949	442	308	305	119	11	0	0	2	212	23	237	11	13	2	4	2
1	1	4	0	0.949	60	22	20	14	0	1	0	1	9	3	13	0	1	0	1	1
1	1	4	1	0.949	7	5	4	4	0	0	0	4	0	0	4	0	4	4	4	4
1	1	4	2	0.949	7	6	6	6	0	1	1	6	0	0	6	0	6	4	6	4
1	1	4	3	0.949	191	138	130	130	2	0	0	1	84	6	91	2	3	1	1	1
1	1	4	4	0.949	225	119	106	38	2	0	0	0	52	11	63	2	2	0	1	1
1	1	4	5	0.949	455	263	257	133	8	3	1	10	141	29	180	8	18	6	10	7
1	1	5	0	0.949	74	24	23	9	1	0	0	1	11	4	16	1	2	1	2	1
1	1	5	1	0.949	18	13	13	13	0	0	0	13	0	0	13	0	13	13	11	11
1	1	5	2	0.949	4	2	2	2	0	0	0	2	0	0	2	0	2	2	2	2
1	1	5	3	0.949	158	109	104	104	1	0	0	3	59	6	68	1	4	3	4	3
1	1	5	4	0.949	226	112	97	42	1	0	0	5	40	9	54	1	6	5	6	6
1	1	5	5	0.949	316	165	159	64	5	1	1	15	83	12	110	5	20	13	15	13
1	1	6	0	0.949	59	13	13	6	0	0	0	1	5	1	7	0	1	1	1	1
1	1	6	1	0.949	21	15	15	15	0	1	1	15	0	0	15	0	15	13	14	13
1	1	6	2	0.949	7	6	5	5	0	0	0	5	0	0	5	0	5	5	5	5
1	1	6	3	0.949	112	70	64	64	0	0	0	3	40	6	49	0	3	3	3	3
1	1	6	4	0.949	193	81	63	30	2	0	0	4	25	8	37	2	6	4	2	1
1	1	6	5	0.949	210	102	98	47	4	2	2	9	42	15	66	4	13	5	13	8
1	1	7	0	0.949	30	3	3	2	0	0	0	1	1	0	2	0	1	1	1	1
1	1	7	1	0.949	17	12	11	11	0	1	0	11	0	0	11	0	11	10	9	8
1	1	7	2	0.949	1	1	1	1	0	0	0	1	0	0	1	0	1	1	1	1
1	1	7	3	0.949	66	46	44	44	0	0	0	0	23	3	26	0	0	0	0	0
1	1	7	4	0.949	118	54	48	18	1	1	1	7	12	5	24	1	8	5	7	5
1	1	7	5	0.949	101	45	43	14	2	1	1	5	20	2	27	2	7	3	6	4
1	1	8	0	0.949	34	7	7	4	0	0	0	1	1	2	4	0	1	1	1	1
1	1	8	1	0.949	8	8	8	8	0	0	0	8	0	0	8	0	8	8	7	7
1	1	8	2	0.949	4	4	4	4	0	0	1	4	0	0	4	0	4	3	4	3
1	1	8	3	0.949	50	39	36	36	1	0	0	0	26	1	27	1	1	0	1	0
1	1	8	4	0.949	68	28	26	11	1	0	0	1	11	5	17	1	2	1	1	1
1	1	8	5	0.949	66	27	27	15	0	0	0	2	9	3	14	0	2	2	1	1
1	1	9	0	0.949	18	6	6	1	0	0	0	0	5	0	5	0	0	0	0	0
1	1	9	1	0.949	7	7	7	7	0	0	0	7	0	0	7	0	7	7	6	6
1	1	9	2	0.949	3	3	3	3	0	0	0	3	0	0	3	0	3	3	3	3
1	1	9	3	0.949	45	34	30	30	1	0	0	1	23	1	25	1	2	1	2	2
1	1	9	4	0.949	64	37	35	11	1	0	0	1	14	2	17	1	2	1	1	1
1	1	9	5	0.949	31	15	15	7	0	0	0	4	8	0	12	0	4	4	3	3
1	1	10	0	0.949	14	5	5	2	0	0	0	0	2	0	2	0	0	0	0	0
1	1	10	1	0.949	4	4	4	4	0	0	0	4	0	0	4	0	4	4	4	4
1	1	10	3	0.949	35	26	25	25	0	0	0	1	19	0	20	0	1	1	1	1
1	1	10	4	0.949	39	28	28	10	0	0	1	3	13	0	16	0	3	2	3	3
1	1	10	5	0.949	23	14	14	4	0	1	0	1	4	1	6	0	1	0	1	0
1	1	11	0	0.949	21	11	11	3	0	0	0	0	5	1	6	0	0	0	0	0
1	1	11	1	0.949	5	5	5	5	0	0	1	5	0	0	5	0	5	4	5	5
1	1	11	3	0.949	68	59	59	59	0	0	0	0	34	2	36	0	0	0	0	0
1	1	11	4	0.949	95	67	64	12	0	0	0	0	27	2	29	0	0	0	0	0
1	1	11	5	0.949	27	21	21	4	0	0	0	1	10	0	11	0	1	1	1	1
1	2	0	5	0.959	992	563	552	36	4	0	0	0	492	4	496	4	4	0	4	2
1	2	1	0	0.959	75	38	38	7	1	0	0	0	33	0	33	1	1	0	1	0
1	2	1	1	0.959	1	1	1	1	0	0	1	1	0	0	1	0	1	0	1	1
1	2	1	3	0.959	390	288	266	266	1	0	0	0	237	4	241	1	1	0	1	0
1	2	1	4	0.959	31	21	21	4	0	0	0	0	14	1	15	0	0	0	0	0
1	2	1	5	0.959	824	674	670	72	2	0	0	1	627	6	634	2	3	1	3	1
1	2	2	0	0.959	334	128	127	28	1	0	0	0	108	3	111	1	1	0	1	0
1	2	2	1	0.959	1	1	1	1	0	0	0	1	0	0	1	0	1	1	1	1
1	2	2	2	0.959	12	9	7	7	0	1	1	7	0	0	7	0	7	5	6	5
1	2	2	3	0.959	1167	881	849	849	8	0	0	0	733	14	747	8	8	0	8	1
1	2	2	4	0.959	121	83	77	23	1	0	0	0	45	8	53	1	1	0	0	0
1	2	2	5	0.959	1023	771	765	171	13	0	1	3	703	11	717	13	16	2	10	5
1	2	3	0	0.959	350	117	115	37	7	2	0	4	90	8	102	7	11	2	9	4
1	2	3	1	0.959	13	10	9	9	0	0	1	9	0	0	9	0	9	8	9	7
1	2	3	2	0.959	19	15	12	12	0	3	0	12	0	0	12	0	12	9	12	9
1	2	3	3	0.959	569	403	374	374	0	0	0	0	316	16	332	0	0	0	0	0
1	2	3	4	0.959	117	72	64	22	0	0	0	1	31	11	43	0	1	1	0	0
1	2	3	5	0.959	993	575	568	189	27	4	1	11	483	15	509	27	38	6	28	13
1	2	4	0	0.959	372	101	99	24	8	1	1	6	75	3	84	8	14	4	10	5
1	2	4	1	0.959	34	31	28	28	0	3	1	28	0	0	28	0	28	24	28	24
1	2	4	2	0.959	43	34	30	30	0	5	3	30	0	0	30	0	30	22	25	23
1	2	4	3	0.959	391	274	261	261	3	0	0	0	222	8	230	3	3	0	3	3
1	2	4	4	0.959	120	71	68	22	2	1	0	2	36	7	45	2	4	1	2	1
1	2	4	5	0.959	672	378	370	127	42	2	1	21	296	17	334	42	63	18	44	31
1	2	5	0	0.959	297	83	82	29	11	0	0	6	61	2	69	11	17	6	17	8
1	2	5	1	0.959	64	46	44	44	0	0	2	44	0	0	44	0	44	42	39	37
1	2	5	2	0.959	43	34	32	32	0	7	3	32	0	0	32	0	32	22	25	16
1	2	5	3	0.959	336	248	239	239	1	0	0	1	189	13	203	1	2	1	1	1
1	2	5	4	0.959	106	59	54	18	5	0	0	1	23	10	34	5	6	1	5	4
1	2	5	5	0.959	487	277	272	102	31	4	2	24	205	16	245	31	55	18	35	23
1	2	6	0	0.959	304	85	84	23	5	0	0	8	50	6	64	5	13	8	11	8
1	2	6	1	0.959	80	70	66	66	0	0	8	66	0	0	66	0	66	58	64	55
1	2	6	2	0.959	48	38	37	37	0	6	3	37	0	0	37	0	37	28	33	26
1	2	6	3	0.959	284	201	195	195	1	0	0	1	156	5	162	1	2	1	2	1
1	2	6	4	0.959	113	70	68	24	3	1	1	4	29	7	40	3	7	2	5	3
1	2	6	5	0.959	301	153	150	61	20	1	2	23	99	4	126	20	43	20	33	20
1	2	7	0	0.959	192	59	59	16	10	1	0	1	41	3	45	10	11	0	9	2
1	2	7	1	0.959	41	28	26	26	0	0	1	26	0	0	26	0	26	25	23	22
1	2	7	2	0.959	17	13	12	12	0	0	1	12	0	0	12	0	12	11	12	10
1	2	7	3	0.959	179	136	133	133	3	1	0	1	111	3	115	3	4	0	4	3
1	2	7	4	0.959	61	31	30	10	2	0	1	1	18	2	21	2	3	0	2	1
1	2	7	5	0.959	184	107	106	29	12	0	0	12	80	1	93	12	24	12	21	14
1	2	8	0	0.959	146	34	34	7	1	0	0	2	25	1	28	1	3	2	3	3
1	2	8	1	0.959	40	32	29	29	0	0	1	29	0	0	29	0	29	28	27	23
1	2	8	2	0.959	14	10	10	10	0	1	0	10	0	0	10	0	10	9	9	8
1	2	8	3	0.959	153	125	121	121	0	0	0	1	96	6	103	0	1	1	1	1
1	2	8	4	0.959	55	36	33	11	0	0	0	2	13	5	20	0	2	2	2	2
1	2	8	5	0.959	113	65	64	21	4	0	1	7	45	5	57	4	11	6	7	7
1	2	9	0	0.959	105	22	22	4	0	0	0	1	15	1	17	0	1	1	0	0
1	2	9	1	0.959	22	16	15	15	0	0	1	15	0	0	15	0	15	14	14	13
1	2	9	2	0.959	10	7	6	6	0	2	0	6	0	0	6	0	6	4	6	4
1	2	9	3	0.959	160	127	122	122	0	0	0	0	97	1	98	0	0	0	0	0
1	2	9	4	0.959	42	31	30	6	1	0	0	0	12	0	12	1	1	0	0	0
1	2	9	5	0.959	60	44	43	14	4	0	0	5	30	2	37	4	9	5	7	5
1	2	10	0	0.959	61	16	16	2	0	0	0	0	8	2	10	0	0	0	0	0
1	2	10	1	0.959	10	7	7	7	0	0	0	7	0	0	7	0	7	7	6	6
1	2	10	2	0.959	9	7	7	7	0	0	0	7	0	0	7	0	7	7	7	7
1	2	10	3	0.959	90	72	69	69	0	0	0	0	59	0	59	0	0	0	0	0
1	2	10	4	0.959	41	31	30	7	0	0	0	1	8	3	12	0	1	1	1	1
1	2	10	5	0.959	45	30	30	10	0	0	0	0	26	1	27	0	0	0	0	0
1	2	11	0	0.959	92	26	26	2	0	0	0	0	21	0	21	0	0	0	0	0
1	2	11	1	0.959	5	4	4	4	0	0	2	4	0	0	4	0	4	2	4	4
1	2	11	2	0.959	1	1	0	0	0	0	0	0	0	0	0	0	0	0	0	0
1	2	11	3	0.959	248	210	203	203	0	0	0	0	171	3	174	0	0	0	0	0
1	2	11	4	0.959	86	68	64	12	0	0	0	0	26	2	28	0	0	0	0	0
1	2	11	5	0.959	54	39	37	6	1	0	1	1	30	1	32	1	2	0	1	0
1	3	0	5	0.952	1910	1131	1095	220	3	0	0	7	792	56	855	3	10	7	10	7
1	3	1	0	0.952	111	58	56	16	1	0	0	0	44	6	50	1	1	0	1	1
1	3	1	1	0.952	3	3	3	3	0	0	1	3	0	0	3	0	3	2	3	3
1	3	1	2	0.952	2	2	2	2	0	0	0	2	0	0	2	0	2	2	1	1
1	3	1	3	0.952	419	321	304	303	1	0	0	0	218	42	260	1	1	0	1	0
1	3	1	4	0.952	122	91	88	33	0	0	0	0	45	11	56	0	0	0	0	0
1	3	1	5	0.952	1517	1105	1087	349	6	0	2	7	887	69	963	6	13	5	12	8
1	3	2	0	0.952	536	241	234	84	0	0	1	4	162	23	189	0	4	3	4	3
1	3	2	1	0.952	11	10	9	9	0	0	1	9	0	0	9	0	9	8	9	7
1	3	2	2	0.952	20	17	13	13	0	4	0	13	0	0	13	0	13	9	9	5
1	3	2	3	0.952	1773	1377	1279	1277	13	0	1	1	947	139	1087	13	14	0	9	2
1	3	2	4	0.952	492	335	308	126	1	0	0	0	175	51	226	1	1	0	1	0
1	3	2	5	0.952	2489	1743	1727	680	35	1	1	11	1411	121	1543	35	46	9	31	14
1	3	3	0	0.952	459	161	160	68	3	1	1	6	116	17	139	3	9	4	7	3
1	3	3	1	0.952	23	21	20	20	0	0	3	20	0	0	20	0	20	17	15	14
1	3	3	2	0.952	43	35	35	35	0	14	1	35	0	0	35	0	35	20	24	15
1	3	3	3	0.952	1297	990	928	925	9	0	1	4	639	111	754	9	13	3	12	5
1	3	3	4	0.952	473	345	323	145	7	0	1	2	164	74	240	7	9	1	5	4
1	3	3	5	0.952	2468	1411	1391	664	65	2	1	28	1011	172	1211	65	93	25	65	39
1	3	4	0	0.952	463	169	165	71	12	0	3	16	92	21	129	12	28	13	22	18
1	3	4	1	0.952	76	68	64	64	0	2	4	64	0	0	64	0	64	58	49	47
1	3	4	2	0.952	65	50	43	43	0	12	4	43	0	0	43	0	43	27	32	25
1	3	4	3	0.952	1024	752	705	701	6	1	0	9	480	80	569	6	15	8	12	8
1	3	4	4	0.952	500	324	292	126	9	0	0	3	134	51	188	9	12	3	10	7
1	3	4	5	0.952	1993	982	960	464	83	4	6	59	645	116	820	83	142	49	89	59
1	3	5	0	0.952	434	130	129	54	9	1	2	11	77	14	102	9	20	8	18	11
1	3	5	1	0.952	149	120	112	112	0	5	4	112	0	0	112	0	112	103	95	90
1	3	5	2	0.952	69	56	49	49	0	15	6	49	0	0	49	0	49	28	43	31
1	3	5	3	0.952	847	630	601	601	6	0	1	8	411	80	499	6	14	7	12	8
1	3	5	4	0.952	410	264	247	124	6	4	1	12	96	58	166	6	18	7	15	10
1	3	5	5	0.952	1402	673	664	341	56	4	11	85	376	82	543	56	141	70	99	77
1	3	6	0	0.952	313	88	86	42	4	0	1	13	42	7	62	4	17	12	17	14
1	3	6	1	0.952	155	134	125	125	0	4	10	125	0	0	125	0	125	111	110	104
1	3	6	2	0.952	63	56	45	45	0	14	4	45	0	0	45	0	45	27	36	28
1	3	6	3	0.952	695	482	455	454	8	2	1	7	292	53	352	8	15	4	9	5
1	3	6	4	0.952	349	221	202	94	3	3	0	11	79	33	123	3	14	8	13	8
1	3	6	5	0.952	1000	486	475	248	38	3	2	85	261	55	401	38	123	80	93	78
1	3	7	0	0.952	202	58	57	25	3	0	0	2	35	8	45	3	5	2	3	1
1	3	7	1	0.952	139	118	112	112	0	2	7	112	0	0	112	0	112	103	108	105
1	3	7	2	0.952	24	21	18	18	0	6	0	18	0	0	18	0	18	12	15	11
1	3	7	3	0.952	392	284	266	266	2	0	1	8	171	31	210	2	10	7	8	7
1	3	7	4	0.952	218	140	132	44	5	1	0	3	60	14	77	5	8	2	8	5
1	3	7	5	0.952	559	254	248	142	22	2	2	52	133	24	209	22	74	48	58	48
1	3	8	0	0.952	151	42	41	19	2	0	1	6	20	5	31	2	8	5	7	6
1	3	8	1	0.952	75	66	64	64	0	0	4	64	0	0	64	0	64	60	62	61
1	3	8	2	0.952	14	11	10	10	0	3	0	10	0	0	10	0	10	7	7	6
1	3	8	3	0.952	267	190	174	172	1	1	0	1	106	23	130	1	2	0	2	1
1	3	8	4	0.952	159	91	83	35	3	0	0	4	35	14	53	3	7	4	6	6
1	3	8	5	0.952	269	120	118	46	10	0	0	15	64	8	87	10	25	15	19	15
1	3	9	0	0.952	115	37	36	17	1	0	0	6	15	6	27	1	7	6	7	6
1	3	9	1	0.952	41	40	37	37	0	0	4	37	0	0	37	0	37	33	34	34
1	3	9	2	0.952	7	5	5	5	0	2	1	5	0	0	5	0	5	2	5	3
1	3	9	3	0.952	219	155	148	148	0	0	0	2	96	22	120	0	2	2	2	2
1	3	9	4	0.952	118	83	75	31	0	0	0	3	22	14	39	0	3	3	3	2
1	3	9	5	0.952	163	90	86	48	1	1	1	19	35	9	63	1	20	17	16	15
1	3	10	0	0.952	73	31	31	12	0	0	0	0	14	6	20	0	0	0	0	0
1	3	10	1	0.952	18	16	15	15	0	0	0	15	0	0	15	0	15	15	15	15
1	3	10	2	0.952	2	2	2	2	0	0	0	2	0	0	2	0	2	2	2	2
1	3	10	3	0.952	174	139	128	126	0	0	0	1	81	14	96	0	1	1	1	1
1	3	10	4	0.952	87	66	59	20	1	0	0	1	24	7	32	1	2	1	2	1
1	3	10	5	0.952	89	53	51	24	1	0	0	5	30	2	37	1	6	5	6	6
1	3	11	0	0.952	127	49	49	13	0	0	0	0	22	8	30	0	0	0	0	0
1	3	11	1	0.952	14	13	13	13	0	0	1	13	0	0	13	0	13	12	11	10
1	3	11	2	0.952	4	4	3	3	0	0	0	3	0	0	3	0	3	3	2	2
1	3	11	3	0.952	335	294	281	281	2	0	0	1	202	18	221	2	3	1	3	1
1	3	11	4	0.952	187	145	142	49	1	0	0	3	47	18	68	1	4	3	4	3
1	3	11	5	0.952	169	109	107	27	2	1	0	6	61	8	75	2	8	5	7	5
1	4	0	5	0.897	542	348	329	99	0	0	0	3	241	17	261	0	3	3	3	3
1	4	1	0	0.897	56	33	33	7	0	0	0	0	24	2	26	0	0	0	0	0
1	4	1	1	0.897	1	1	1	1	0	0	0	1	0	0	1	0	1	1	1	1
1	4	1	3	0.897	110	90	88	88	0	0	0	0	67	6	73	0	0	0	0	0
1	4	1	4	0.897	52	45	43	18	0	0	0	0	27	2	29	0	0	0	0	0
1	4	1	5	0.897	438	353	344	127	2	1	0	4	260	31	295	2	6	3	5	3
1	4	2	0	0.897	225	130	128	38	0	0	0	1	100	5	106	0	1	1	1	1
1	4	2	1	0.897	6	5	3	3	0	0	0	3	0	0	3	0	3	3	2	2
1	4	2	2	0.897	3	3	3	3	0	2	0	3	0	0	3	0	3	1	2	0
1	4	2	3	0.897	489	445	423	423	2	0	0	0	337	32	369	2	2	0	2	2
1	4	2	4	0.897	245	218	207	104	1	1	0	1	145	17	163	1	2	0	2	0
1	4	2	5	0.897	714	575	573	273	6	0	0	3	461	44	508	6	9	3	7	3
1	4	3	0	0.897	185	103	102	45	0	0	0	2	78	6	86	0	2	2	2	2
1	4	3	1	0.897	15	13	11	11	0	2	2	11	0	0	11	0	11	7	9	5
1	4	3	2	0.897	14	12	10	10	0	4	1	10	0	0	10	0	10	5	8	6
1	4	3	3	0.897	345	313	307	307	2	0	1	3	244	26	273	2	5	2	5	2
1	4	3	4	0.897	214	187	174	100	2	0	0	3	103	25	131	2	5	3	4	4
1	4	3	5	0.897	744	537	536	326	20	2	3	14	399	52	465	20	34	9	23	11
1	4	4	0	0.897	215	108	108	34	2	1	0	4	75	5	84	2	6	3	3	3
1	4	4	1	0.897	33	25	23	23	0	3	1	23	0	0	23	0	23	19	21	19
1	4	4	2	0.897	17	14	14	14	0	5	1	14	0	0	14	0	14	8	11	8
1	4	4	3	0.897	273	243	236	236	3	0	0	4	187	15	206	3	7	4	6	5
1	4	4	4	0.897	248	209	198	113	1	0	0	3	122	28	153	1	4	3	4	3
1	4	4	5	0.897	595	390	381	250	15	2	2	31	244	41	316	15	46	27	36	25
1	4	5	0	0.897	228	124	119	51	2	0	0	8	86	6	100	2	10	8	10	9
1	4	5	1	0.897	61	56	55	55	0	3	1	55	0	0	55	0	55	51	50	49
1	4	5	2	0.897	28	24	22	22	0	3	2	22	0	0	22	0	22	17	19	17
1	4	5	3	0.897	231	206	196	196	1	0	0	3	152	12	167	1	4	3	3	3
1	4	5	4	0.897	250	217	207	98	1	0	0	9	113	24	146	1	10	9	8	8
1	4	5	5	0.897	428	267	264	152	8	2	3	41	164	22	227	8	49	36	39	29
1	4	6	0	0.897	156	88	88	44	1	1	1	9	55	6	70	1	10	7	9	6
1	4	6	1	0.897	50	44	43	43	0	0	2	43	0	0	43	0	43	41	41	39
1	4	6	2	0.897	20	16	14	14	0	7	0	14	0	0	14	0	14	7	13	7
1	4	6	3	0.897	155	130	127	127	1	0	0	4	91	8	103	1	5	4	4	4
1	4	6	4	0.897	164	127	119	61	3	0	0	7	57	14	78	3	10	7	10	8
1	4	6	5	0.897	274	183	180	114	10	1	2	41	102	12	155	10	51	38	40	33
1	4	7	0	0.897	89	53	52	26	3	0	1	10	26	7	43	3	13	9	13	10
1	4	7	1	0.897	43	39	39	39	0	1	2	39	0	0	39	0	39	36	36	33
1	4	7	2	0.897	6	5	5	5	0	0	0	5	0	0	5	0	5	5	5	5
1	4	7	3	0.897	83	75	70	70	0	0	1	1	54	4	59	0	1	0	1	0
1	4	7	4	0.897	91	74	69	30	1	0	1	2	35	6	43	1	3	1	3	2
1	4	7	5	0.897	131	85	83	53	5	0	0	19	42	11	72	5	24	19	22	19
1	4	8	0	0.897	59	36	35	15	1	0	1	4	19	2	25	1	5	3	5	5
1	4	8	1	0.897	43	41	40	40	0	3	0	40	0	0	40	0	40	37	37	34
1	4	8	2	0.897	3	3	2	2	0	1	0	2	0	0	2	0	2	1	2	2
1	4	8	3	0.897	78	73	71	71	0	0	0	0	49	3	52	0	0	0	0	0
1	4	8	4	0.897	58	42	39	15	0	0	0	2	22	0	24	0	2	2	2	2
1	4	8	5	0.897	74	53	53	37	1	0	0	15	28	6	49	1	16	15	12	12
1	4	9	0	0.897	40	23	23	7	0	0	0	2	9	3	14	0	2	2	2	2
1	4	9	1	0.897	17	17	16	16	0	0	1	16	0	0	16	0	16	15	15	14
1	4	9	3	0.897	48	43	42	42	0	0	0	1	31	4	36	0	1	1	1	1
1	4	9	4	0.897	47	38	37	20	0	0	0	0	23	4	27	0	0	0	0	0
1	4	9	5	0.897	50	34	34	13	4	0	0	4	23	0	27	4	8	4	6	5
1	4	10	0	0.897	23	13	13	1	0	0	0	1	7	0	8	0	1	1	1	1
1	4	10	1	0.897	4	3	3	3	0	0	0	3	0	0	3	0	3	3	2	2
1	4	10	3	0.897	54	48	46	46	1	0	0	1	32	3	36	1	2	1	2	2
1	4	10	4	0.897	54	50	48	21	0	0	0	0	25	4	29	0	0	0	0	0
1	4	10	5	0.897	27	18	18	10	0	0	0	1	11	4	16	0	1	1	1	1
1	4	11	0	0.897	25	17	16	0	0	0	0	0	8	0	8	0	0	0	0	0
1	4	11	1	0.897	8	7	7	7	0	0	0	7	0	0	7	0	7	7	7	7
1	4	11	2	0.897	1	1	1	1	0	0	0	1	0	0	1	0	1	1	1	1
1	4	11	3	0.897	95	94	93	93	0	0	0	0	71	6	77	0	0	0	0	0
1	4	11	4	0.897	82	79	78	38	0	0	0	1	32	8	41	0	1	1	1	1
1	4	11	5	0.897	42	30	30	10	0	0	0	4	19	0	23	0	4	4	3	3
2	1	0	5	0.949	620	449	431	77	5	0	0	2	337	16	355	5	7	2	6	3
2	1	1	0	0.949	6	4	4	1	0	0	0	0	3	0	3	0	0	0	0	0
2	1	1	2	0.949	2	2	2	2	0	2	0	2	0	0	2	0	2	0	0	0
2	1	1	3	0.949	172	138	135	135	3	0	0	0	111	3	114	3	3	0	2	2
2	1	1	4	0.949	55	37	35	9	0	0	0	0	26	1	27	0	0	0	0	0
2	1	1	5	0.949	496	436	428	124	12	2	0	3	353	10	366	12	15	1	10	5
2	1	2	0	0.949	83	43	41	26	0	0	1	2	26	8	36	0	2	1	1	0
2	1	2	1	0.949	12	11	11	11	0	0	2	11	0	0	11	0	11	9	10	9
2	1	2	2	0.949	19	17	14	14	0	4	2	14	0	0	14	0	14	8	8	5
2	1	2	3	0.949	539	475	450	448	5	0	0	1	355	20	376	5	6	1	4	1
2	1	2	4	0.949	232	171	163	65	3	0	1	2	105	12	119	3	5	1	4	2
2	1	2	5	0.949	744	678	668	307	30	0	1	14	512	45	571	30	44	13	29	18
2	1	3	0	0.949	55	27	27	17	2	0	0	2	11	3	16	2	4	2	4	3
2	1	3	1	0.949	33	33	27	27	0	1	3	27	0	0	27	0	27	23	26	25
2	1	3	2	0.949	22	19	18	18	0	3	4	18	0	0	18	0	18	11	17	14
2	1	3	3	0.949	361	315	303	303	4	0	0	2	233	18	253	4	6	2	5	3
2	1	3	4	0.949	233	187	172	87	2	0	1	6	95	19	120	2	8	5	5	5
2	1	3	5	0.949	613	548	537	322	24	3	0	36	336	75	447	24	60	33	47	36
2	1	4	0	0.949	50	26	25	16	1	0	1	1	9	5	15	1	2	0	1	1
2	1	4	1	0.949	38	36	34	34	0	0	3	34	0	0	34	0	34	31	32	32
2	1	4	2	0.949	24	20	18	18	0	5	2	18	0	0	18	0	18	11	16	13
2	1	4	3	0.949	280	251	241	241	1	0	0	1	173	24	198	1	2	1	2	1
2	1	4	4	0.949	235	181	175	84	4	2	0	16	76	17	109	4	20	14	16	14
2	1	4	5	0.949	400	336	329	189	17	1	1	29	173	41	243	17	46	27	36	27
2	1	5	0	0.949	55	30	29	18	0	0	0	3	11	3	17	0	3	3	1	1
2	1	5	1	0.949	35	32	27	27	0	1	0	27	0	0	27	0	27	26	24	23
2	1	5	2	0.949	6	6	5	5	0	1	0	5	0	0	5	0	5	4	4	4
2	1	5	3	0.949	194	174	172	172	2	0	0	4	128	9	141	2	6	4	5	4
2	1	5	4	0.949	177	131	128	58	4	1	1	8	42	22	72	4	12	6	10	10
2	1	5	5	0.949	267	212	211	103	9	2	2	18	113	22	153	9	27	14	23	16
2	1	6	0	0.949	44	19	19	7	0	0	0	1	9	3	13	0	1	1	1	1
2	1	6	1	0.949	36	28	27	27	0	0	0	27	0	0	27	0	27	27	24	24
2	1	6	2	0.949	12	10	10	10	0	1	0	10	0	0	10	0	10	9	10	9
2	1	6	3	0.949	127	116	111	110	1	0	0	0	73	5	78	1	1	0	1	0
2	1	6	4	0.949	120	86	82	33	1	0	0	4	23	8	35	1	5	4	4	3
2	1	6	5	0.949	113	87	84	37	7	1	0	13	43	5	61	7	20	12	13	11
2	1	7	0	0.949	34	11	11	4	0	0	0	2	3	2	7	0	2	2	2	2
2	1	7	1	0.949	26	24	23	23	0	0	0	23	0	0	23	0	23	23	23	23
2	1	7	2	0.949	6	6	6	6	0	1	0	6	0	0	6	0	6	5	6	5
2	1	7	3	0.949	87	70	69	69	0	0	0	1	47	4	52	0	1	1	0	0
2	1	7	4	0.949	82	55	54	18	0	0	0	5	14	4	23	0	5	5	5	5
2	1	7	5	0.949	62	50	50	20	1	0	1	8	20	3	31	1	9	7	9	8
2	1	8	0	0.949	33	15	15	8	0	0	0	3	5	2	10	0	3	3	3	3
2	1	8	1	0.949	14	14	14	14	0	0	0	14	0	0	14	0	14	14	13	13
2	1	8	2	0.949	7	7	7	7	0	1	1	7	0	0	7	0	7	5	6	5
2	1	8	3	0.949	112	98	98	98	1	0	0	0	72	4	76	1	1	0	1	0
2	1	8	4	0.949	80	61	59	18	2	1	0	3	21	3	27	2	5	2	2	1
2	1	8	5	0.949	56	42	42	19	2	1	1	7	18	5	30	2	9	5	7	6
2	1	9	0	0.949	16	11	11	2	0	0	0	0	5	0	5	0	0	0	0	0
2	1	9	1	0.949	13	12	12	12	0	0	0	12	0	0	12	0	12	12	11	11
2	1	9	2	0.949	5	5	5	5	0	2	0	5	0	0	5	0	5	3	5	4
2	1	9	3	0.949	95	87	85	85	0	0	0	3	60	2	65	0	3	3	3	3
2	1	9	4	0.949	69	53	52	15	3	0	0	4	20	3	27	3	7	4	7	4
2	1	9	5	0.949	47	40	40	15	0	0	0	4	18	3	25	0	4	4	3	3
2	1	10	0	0.949	18	13	13	3	0	0	1	2	3	0	5	0	2	1	2	2
2	1	10	1	0.949	13	12	12	12	0	1	0	12	0	0	12	0	12	11	12	12
2	1	10	2	0.949	2	2	2	2	0	0	0	2	0	0	2	0	2	2	2	2
2	1	10	3	0.949	67	61	61	61	0	0	0	0	49	2	51	0	0	0	0	0
2	1	10	4	0.949	66	54	52	18	0	0	0	3	17	4	24	0	3	3	3	3
2	1	10	5	0.949	35	32	31	13	0	0	0	1	21	1	23	0	1	1	1	1
2	1	11	0	0.949	28	12	12	0	0	0	0	0	5	0	5	0	0	0	0	0
2	1	11	1	0.949	2	2	2	2	0	0	0	2	0	0	2	0	2	2	2	2
2	1	11	2	0.949	1	0	0	0	0	0	0	0	0	0	0	0	0	0	0	0
2	1	11	3	0.949	108	100	100	100	0	0	0	0	68	1	69	0	0	0	0	0
2	1	11	4	0.949	121	109	109	15	0	0	0	2	30	2	34	0	2	2	2	2
2	1	11	5	0.949	61	51	51	8	1	0	0	1	31	1	33	1	2	1	2	2
2	2	0	5	0.959	1163	824	796	75	12	0	0	2	700	2	704	12	14	2	11	4
2	2	1	0	0.959	29	15	15	5	0	0	0	0	14	0	14	0	0	0	0	0
2	2	1	1	0.959	2	2	2	2	0	0	1	2	0	0	2	0	2	1	2	1
2	2	1	2	0.959	7	6	6	6	0	2	0	6	0	0	6	0	6	4	6	4
2	2	1	3	0.959	495	430	412	412	3	0	0	0	365	11	376	3	3	0	1	1
2	2	1	4	0.959	32	29	27	6	0	0	0	0	19	0	19	0	0	0	0	0
2	2	1	5	0.959	1056	957	951	291	21	1	0	3	890	18	911	21	24	2	13	2
2	2	2	0	0.959	149	79	77	25	7	0	0	1	65	5	71	7	8	1	5	1
2	2	2	1	0.959	35	32	30	30	0	1	4	30	0	0	30	0	30	25	26	22
2	2	2	2	0.959	71	60	51	51	0	12	5	51	0	0	51	0	51	34	42	29
2	2	2	3	0.959	1305	1176	1145	1145	19	1	0	4	1003	48	1055	19	23	3	18	8
2	2	2	4	0.959	204	182	174	73	12	1	0	4	137	11	152	12	16	3	16	7
2	2	2	5	0.959	1453	1350	1345	609	81	6	1	41	1167	54	1262	81	122	34	80	39
2	2	3	0	0.959	105	51	48	23	4	1	0	6	33	7	46	4	10	5	8	6
2	2	3	1	0.959	72	64	63	63	0	3	5	63	0	0	63	0	63	55	54	45
2	2	3	2	0.959	84	74	69	69	0	11	7	69	0	0	69	0	69	51	60	51
2	2	3	3	0.959	721	680	665	665	18	0	0	3	555	41	599	18	21	3	17	8
2	2	3	4	0.959	177	158	154	71	5	2	0	6	94	12	112	5	11	4	10	6
2	2	3	5	0.959	760	680	672	328	66	4	5	68	521	30	619	66	134	59	94	59
2	2	4	0	0.959	87	41	39	24	4	3	0	8	25	2	35	4	12	5	9	5
2	2	4	1	0.959	121	117	110	110	0	5	6	110	0	0	110	0	110	99	105	95
2	2	4	2	0.959	80	72	64	64	0	8	2	64	0	0	64	0	64	54	58	49
2	2	4	3	0.959	627	576	559	559	10	0	0	1	490	22	513	10	11	1	8	5
2	2	4	4	0.959	176	160	157	86	7	2	1	9	76	30	115	7	16	6	13	7
2	2	4	5	0.959	515	460	458	234	60	2	8	70	322	22	414	60	130	60	104	75
2	2	5	0	0.959	84	32	32	17	3	1	0	5	18	4	27	3	8	4	7	6
2	2	5	1	0.959	152	140	133	133	0	1	6	133	0	0	133	0	133	126	128	122
2	2	5	2	0.959	62	52	49	49	0	6	3	49	0	0	49	0	49	40	45	36
2	2	5	3	0.959	459	418	405	405	8	0	1	3	343	14	360	8	11	2	11	6
2	2	5	4	0.959	146	127	123	46	5	2	1	9	69	10	88	5	14	6	12	6
2	2	5	5	0.959	345	285	283	140	32	4	1	54	186	14	254	32	86	49	68	53
2	2	6	0	0.959	95	40	40	17	2	0	0	7	23	1	31	2	9	7	8	6
2	2	6	1	0.959	122	109	103	103	0	0	9	103	0	0	103	0	103	94	100	95
2	2	6	2	0.959	56	49	45	45	0	12	1	45	0	0	45	0	45	32	41	33
2	2	6	3	0.959	376	341	332	332	5	1	0	3	271	14	288	5	8	2	7	5
2	2	6	4	0.959	103	87	85	33	6	1	0	2	35	12	49	6	8	1	8	5
2	2	6	5	0.959	204	163	161	74	14	3	2	30	110	6	146	14	44	25	32	24
2	2	7	0	0.959	77	32	32	6	2	0	0	3	19	3	25	2	5	3	4	3
2	2	7	1	0.959	71	63	60	60	0	0	6	60	0	0	60	0	60	54	58	54
2	2	7	2	0.959	35	29	27	27	0	6	1	27	0	0	27	0	27	20	24	17
2	2	7	3	0.959	261	224	216	215	0	0	0	1	170	9	180	0	1	1	1	1
2	2	7	4	0.959	80	64	62	20	4	1	0	2	23	10	35	4	6	1	6	4
2	2	7	5	0.959	144	108	106	56	7	0	1	12	84	2	98	7	19	11	11	8
2	2	8	0	0.959	68	24	23	7	1	0	0	0	11	4	15	1	1	0	1	0
2	2	8	1	0.959	54	50	45	45	0	3	3	45	0	0	45	0	45	39	44	37
2	2	8	2	0.959	15	11	11	11	0	3	1	11	0	0	11	0	11	7	11	8
2	2	8	3	0.959	280	256	243	243	4	0	0	0	201	5	206	4	4	0	4	1
2	2	8	4	0.959	82	70	69	23	2	1	0	5	29	5	39	2	7	4	6	4
2	2	8	5	0.959	113	94	93	27	8	0	0	4	77	3	84	8	12	4	10	6
2	2	9	0	0.959	61	31	31	6	0	0	0	2	21	1	24	0	2	2	2	2
2	2	9	1	0.959	14	14	13	13	0	0	1	13	0	0	13	0	13	12	13	13
2	2	9	2	0.959	7	6	4	4	0	1	0	4	0	0	4	0	4	3	4	4
2	2	9	3	0.959	189	169	162	162	0	0	0	0	137	5	142	0	0	0	0	0
2	2	9	4	0.959	60	53	50	7	0	0	0	0	26	3	29	0	0	0	0	0
2	2	9	5	0.959	56	46	45	9	5	0	0	1	39	1	41	5	6	1	6	4
2	2	10	0	0.959	30	14	14	4	0	0	0	0	10	0	10	0	0	0	0	0
2	2	10	1	0.959	12	12	12	12	0	0	1	12	0	0	12	0	12	11	12	11
2	2	10	2	0.959	4	4	4	4	0	2	0	4	0	0	4	0	4	2	4	2
2	2	10	3	0.959	144	131	125	125	0	0	0	0	104	1	105	0	0	0	0	0
2	2	10	4	0.959	43	38	37	5	0	0	0	0	10	1	11	0	0	0	0	0
2	2	10	5	0.959	39	31	31	4	0	0	0	1	24	0	25	0	1	1	1	1
2	2	11	0	0.959	57	28	23	2	0	0	0	0	15	0	15	0	0	0	0	0
2	2	11	1	0.959	8	7	7	7	0	0	1	7	0	0	7	0	7	6	6	6
2	2	11	2	0.959	2	2	2	2	0	0	0	2	0	0	2	0	2	2	2	2
2	2	11	3	0.959	233	210	206	206	2	0	0	0	154	4	158	2	2	0	2	1
2	2	11	4	0.959	73	66	63	6	1	0	0	0	16	2	18	1	1	0	1	0
2	2	11	5	0.959	90	69	68	8	1	0	0	2	52	1	55	1	3	2	1	1
2	3	0	5	0.952	2128	1499	1460	341	15	1	0	9	1104	73	1186	15	24	8	16	10
2	3	1	0	0.952	73	40	39	14	0	0	0	1	25	6	32	0	1	1	1	1
2	3	1	1	0.952	10	7	5	5	0	0	0	5	0	0	5	0	5	5	3	3
2	3	1	2	0.952	15	12	8	8	0	3	0	8	0	0	8	0	8	5	7	3
2	3	1	3	0.952	557	478	456	455	4	0	0	1	355	47	403	4	5	1	5	3
2	3	1	4	0.952	114	87	82	34	2	0	0	1	55	13	69	2	3	1	3	3
2	3	1	5	0.952	1973	1717	1687	710	49	1	2	17	1341	144	1502	49	66	14	50	31
2	3	2	0	0.952	317	183	179	65	5	0	0	6	125	17	148	5	11	6	9	6
2	3	2	1	0.952	56	53	48	48	0	4	4	48	0	0	48	0	48	40	41	38
2	3	2	2	0.952	124	113	104	104	0	32	7	104	0	0	104	0	104	65	76	54
2	3	2	3	0.952	2225	1994	1914	1914	32	0	1	7	1489	207	1703	32	39	6	30	16
2	3	2	4	0.952	655	567	539	270	9	5	1	14	317	80	411	9	23	8	14	8
2	3	2	5	0.952	3620	3297	3263	1796	188	6	10	108	2479	390	2977	188	296	92	208	122
2	3	3	0	0.952	230	108	107	47	6	1	1	7	57	19	83	6	13	5	12	6
2	3	3	1	0.952	154	149	142	142	0	3	5	142	0	0	142	0	142	134	120	114
2	3	3	2	0.952	147	134	123	123	0	33	8	123	0	0	123	0	123	82	103	80
2	3	3	3	0.952	1619	1511	1469	1469	25	0	1	7	1149	152	1308	25	32	6	19	16
2	3	3	4	0.952	574	524	510	265	19	5	1	19	276	91	386	19	38	13	31	15
2	3	3	5	0.952	2393	2156	2130	1329	161	7	12	198	1429	299	1926	161	359	179	254	172
2	3	4	0	0.952	173	92	90	56	7	1	1	16	42	17	75	7	23	14	21	17
2	3	4	1	0.952	278	262	253	253	0	5	8	253	0	0	253	0	253	240	228	222
2	3	4	2	0.952	121	113	106	106	0	32	13	106	0	0	106	0	106	61	90	64
2	3	4	3	0.952	1128	1036	1009	1006	13	0	1	9	755	120	884	13	22	8	18	12
2	3	4	4	0.952	428	391	376	195	15	2	1	21	188	69	278	15	36	18	31	21
2	3	4	5	0.952	1585	1359	1340	831	122	3	9	218	784	169	1171	122	340	206	272	210
2	3	5	0	0.952	140	67	66	36	1	1	3	11	26	12	49	1	12	7	11	9
2	3	5	1	0.952	331	313	307	307	0	6	9	307	0	0	307	0	307	292	285	278
2	3	5	2	0.952	88	77	73	73	0	20	2	73	0	0	73	0	73	51	64	49
2	3	5	3	0.952	843	754	730	729	14	0	2	9	554	84	647	14	23	7	19	13
2	3	5	4	0.952	380	337	327	163	10	0	3	27	149	63	239	10	37	24	31	25
2	3	5	5	0.952	1088	878	867	554	65	7	8	206	439	104	749	65	271	191	206	172
2	3	6	0	0.952	146	76	75	45	2	1	0	17	30	11	58	2	19	16	18	17
2	3	6	1	0.952	283	261	256	256	0	1	5	256	0	0	256	0	256	250	235	230
2	3	6	2	0.952	67	59	56	56	0	11	8	56	0	0	56	0	56	37	49	38
2	3	6	3	0.952	555	489	476	473	8	0	1	6	337	52	395	8	14	5	12	10
2	3	6	4	0.952	260	217	210	96	6	0	1	8	96	40	144	6	14	7	12	8
2	3	6	5	0.952	671	520	512	313	36	5	4	134	245	60	439	36	170	125	135	116
2	3	7	0	0.952	102	43	41	21	3	0	0	8	18	7	33	3	11	8	11	11
2	3	7	1	0.952	148	139	130	130	0	2	7	130	0	0	130	0	130	121	122	119
2	3	7	2	0.952	36	35	34	34	0	9	2	34	0	0	34	0	34	23	31	22
2	3	7	3	0.952	397	354	338	335	1	0	0	6	226	38	270	1	7	6	5	5
2	3	7	4	0.952	198	164	158	69	8	0	1	9	63	22	94	8	17	8	11	7
2	3	7	5	0.952	355	265	261	147	22	2	1	55	133	24	212	22	77	52	63	53
2	3	8	0	0.952	103	51	49	21	4	0	0	6	29	2	37	4	10	6	9	6
2	3	8	1	0.952	102	97	92	92	0	0	4	92	0	0	92	0	92	88	87	87
2	3	8	2	0.952	31	28	27	27	0	8	1	27	0	0	27	0	27	18	24	18
2	3	8	3	0.952	408	363	359	359	2	0	0	2	269	26	297	2	4	2	4	2
2	3	8	4	0.952	203	173	161	55	2	0	0	5	66	18	89	2	7	5	7	5
2	3	8	5	0.952	245	185	183	102	7	0	1	31	95	21	147	7	38	30	35	30
2	3	9	0	0.952	59	23	23	8	0	0	0	2	13	2	17	0	2	2	2	2
2	3	9	1	0.952	59	59	57	57	0	2	3	57	0	0	57	0	57	52	56	53
2	3	9	2	0.952	21	21	20	20	0	7	2	20	0	0	20	0	20	11	18	11
2	3	9	3	0.952	297	269	262	261	1	0	0	2	191	24	217	1	3	2	3	2
2	3	9	4	0.952	164	148	141	41	3	0	1	4	41	15	60	3	7	3	7	6
2	3	9	5	0.952	147	121	119	43	3	1	0	14	63	8	85	3	17	13	15	12
2	3	10	0	0.952	46	23	23	5	0	1	0	2	10	0	12	0	2	1	2	2
2	3	10	1	0.952	18	18	18	18	0	0	0	18	0	0	18	0	18	18	18	18
2	3	10	2	0.952	14	13	12	12	0	2	0	12	0	0	12	0	12	10	11	11
2	3	10	3	0.952	196	182	174	173	0	0	0	1	113	14	128	0	1	1	1	1
2	3	10	4	0.952	97	84	78	29	0	0	0	1	27	10	38	0	1	1	1	1
2	3	10	5	0.952	110	86	85	34	2	0	1	8	39	7	54	2	10	7	8	8
2	3	11	0	0.952	114	44	43	9	0	0	0	1	16	4	21	0	1	1	1	1
2	3	11	1	0.952	18	18	18	18	0	0	0	18	0	0	18	0	18	18	18	18
2	3	11	2	0.952	4	3	3	3	0	0	0	3	0	0	3	0	3	3	3	3
2	3	11	3	0.952	307	282	273	273	1	0	0	0	162	16	178	1	1	0	1	0
2	3	11	4	0.952	164	149	149	31	0	0	0	0	44	10	54	0	0	0	0	0
2	3	11	5	0.952	203	163	160	41	3	0	0	3	89	11	103	3	6	3	5	4
2	4	0	5	0.897	656	493	467	181	4	0	0	3	329	43	375	4	7	3	7	4
2	4	1	0	0.897	38	25	25	14	0	0	0	0	24	0	24	0	0	0	0	0
2	4	1	1	0.897	6	5	5	5	0	0	0	5	0	0	5	0	5	5	4	4
2	4	1	2	0.897	6	6	5	5	0	0	0	5	0	0	5	0	5	5	5	5
2	4	1	3	0.897	209	193	186	186	1	0	0	1	166	8	175	1	2	1	2	2
2	4	1	4	0.897	55	50	48	21	1	0	0	1	34	4	39	1	2	1	2	1
2	4	1	5	0.897	575	521	516	280	13	0	0	5	401	43	449	13	18	5	13	7
2	4	2	0	0.897	124	84	83	44	0	1	0	1	60	10	71	0	1	0	1	0
2	4	2	1	0.897	52	47	47	47	0	4	5	47	0	0	47	0	47	38	39	34
2	4	2	2	0.897	40	37	33	33	0	15	1	33	0	0	33	0	33	17	24	10
2	4	2	3	0.897	634	608	595	594	7	0	0	6	505	50	561	7	13	6	8	6
2	4	2	4	0.897	361	342	332	200	7	2	0	5	231	47	283	7	12	3	8	6
2	4	2	5	0.897	1089	1020	1017	754	42	6	6	68	726	141	935	42	110	56	84	57
2	4	3	0	0.897	88	61	61	34	1	3	0	6	40	7	53	1	7	3	6	3
2	4	3	1	0.897	123	114	107	107	0	4	4	107	0	0	107	0	107	99	92	84
2	4	3	2	0.897	48	46	45	45	0	15	4	45	0	0	45	0	45	26	33	18
2	4	3	3	0.897	436	417	410	410	9	0	0	0	328	52	380	9	9	0	8	2
2	4	3	4	0.897	318	303	301	200	5	0	0	15	183	57	255	5	20	15	16	15
2	4	3	5	0.897	864	798	795	605	41	13	6	115	483	122	720	41	156	96	131	91
2	4	4	0	0.897	85	57	57	33	0	0	0	8	33	5	46	0	8	8	8	8
2	4	4	1	0.897	137	130	129	129	0	7	4	129	0	0	129	0	129	118	114	105
2	4	4	2	0.897	52	49	48	48	0	17	1	48	0	0	48	0	48	30	40	29
2	4	4	3	0.897	375	359	352	352	5	0	0	5	295	29	329	5	10	5	10	7
2	4	4	4	0.897	296	285	279	166	10	1	0	13	180	31	224	10	23	12	22	14
2	4	4	5	0.897	543	486	482	372	35	8	7	115	266	50	431	35	150	100	120	94
2	4	5	0	0.897	91	62	61	35	0	1	0	11	36	7	54	0	11	10	9	7
2	4	5	1	0.897	152	147	143	143	0	2	3	143	0	0	143	0	143	138	125	120
2	4	5	2	0.897	41	40	38	38	0	12	3	38	0	0	38	0	38	23	29	19
2	4	5	3	0.897	264	249	243	243	6	0	0	4	188	25	217	6	10	4	9	6
2	4	5	4	0.897	209	193	189	105	0	2	1	18	92	29	139	0	18	15	17	15
2	4	5	5	0.897	373	329	329	243	18	2	5	86	168	36	290	18	104	79	91	73
2	4	6	0	0.897	49	30	30	15	0	1	1	9	11	2	22	0	9	7	9	7
2	4	6	1	0.897	117	111	109	109	0	1	8	109	0	0	109	0	109	100	99	95
2	4	6	2	0.897	23	19	17	17	0	7	1	17	0	0	17	0	17	9	15	9
2	4	6	3	0.897	136	129	127	127	1	0	0	4	103	12	119	1	5	4	5	5
2	4	6	4	0.897	109	103	102	61	2	1	0	4	59	16	79	2	6	3	4	2
2	4	6	5	0.897	177	146	145	115	8	2	2	56	58	15	129	8	64	52	59	51
2	4	7	0	0.897	41	29	28	12	2	0	1	7	17	2	26	2	9	6	9	8
2	4	7	1	0.897	50	49	48	48	0	0	2	48	0	0	48	0	48	46	45	44
2	4	7	2	0.897	13	13	12	12	0	3	2	12	0	0	12	0	12	7	12	8
2	4	7	3	0.897	106	99	97	97	2	1	0	2	73	10	85	2	4	1	4	2
2	4	7	4	0.897	99	93	91	46	1	1	1	8	51	8	67	1	9	6	9	6
2	4	7	5	0.897	124	110	110	68	7	0	2	21	59	15	95	7	28	19	25	20
2	4	8	0	0.897	37	22	22	12	0	0	1	6	11	2	19	0	6	5	5	4
2	4	8	1	0.897	42	40	39	39	0	0	0	39	0	0	39	0	39	39	38	38
2	4	8	2	0.897	8	6	6	6	0	3	0	6	0	0	6	0	6	3	5	2
2	4	8	3	0.897	96	91	89	89	1	0	0	0	72	9	81	1	1	0	1	1
2	4	8	4	0.897	90	80	79	37	0	0	0	2	36	13	51	0	2	2	2	2
2	4	8	5	0.897	77	58	58	43	3	0	0	17	33	3	53	3	20	17	19	18
2	4	9	0	0.897	35	25	23	9	0	0	0	1	14	1	16	0	1	1	1	1
2	4	9	1	0.897	26	25	23	23	0	1	0	23	0	0	23	0	23	22	21	19
2	4	9	2	0.897	7	7	7	7	0	4	0	7	0	0	7	0	7	3	6	3
2	4	9	3	0.897	71	64	63	63	0	0	0	0	42	4	46	0	0	0	0	0
2	4	9	4	0.897	75	71	71	35	0	0	0	6	31	6	43	0	6	6	6	6
2	4	9	5	0.897	51	47	47	28	2	0	0	11	26	3	40	2	13	11	12	11
2	4	10	0	0.897	22	17	17	7	0	0	0	2	10	1	13	0	2	2	2	2
2	4	10	1	0.897	10	10	10	10	0	0	0	10	0	0	10	0	10	10	10	10
2	4	10	2	0.897	1	1	1	1	0	0	0	1	0	0	1	0	1	1	1	1
2	4	10	3	0.897	51	46	45	45	0	1	0	1	29	3	33	0	1	0	1	0
2	4	10	4	0.897	55	53	53	27	1	1	0	2	28	4	34	1	3	1	3	2
2	4	10	5	0.897	37	30	30	21	0	1	0	6	21	2	29	0	6	5	6	6
2	4	11	0	0.897	30	19	18	5	0	0	0	0	10	2	12	0	0	0	0	0
2	4	11	1	0.897	7	7	7	7	0	0	0	7	0	0	7	0	7	7	5	5
2	4	11	2	0.897	3	2	2	2	0	0	0	2	0	0	2	0	2	2	2	2
2	4	11	3	0.897	82	80	79	79	0	0	0	0	66	3	69	0	0	0	0	0
2	4	11	4	0.897	97	92	88	25	0	0	0	2	28	4	34	0	2	2	2	2
2	4	11	5	0.897	54	49	49	15	0	2	0	3	31	2	36	0	3	1	2	1
